# Supplementary material for: Genome-Wide Identification of DREB Gene Family in Kiwifruit and Functional Characterization of Exogenous 5-ALA-Mediated Cold Tolerance via ROS Scavenging and Hormonal Signaling
Source: Plants (Basel). 2025 Aug 17;14(16):2560. doi: 10.3390/plants14162560 (PMC12389587; doi:10.3390/plants14162560)
Supplement: Supplementary file 1 [file plants-14-02560-s001.zip]

Archive with 9 entries (9 files):
- Annexed Table S1 Physicochemical property data of AcDREB gene.pdf
- Annexed Table S2 Protein sequences of 193 AcDREBs and 56 AtDREBs.pdf
- Annexed table S3 Description of cis-acting elements of DREB gene promoters in kiwifruit.pdf
- Annexed Table S4 Kiwifruit DREB gene family fragment repeat genes.pdf
- Annexed Table S5 Pathways and gene names enriched for KEGG in.pdf
- Annexed Table S6 Web sites for bioinformatics databases and analysis.pdf
- Annexed Table S7 Fluorescence quantitative qRT.pdf
- Annexed Table S8 The primers information for quantitative real-time PCR.pdf
- Annexed Table S9 Sequence of cold-resistant DREB gene family proteins.pdf
